# Supplementary material for: Comparative Genomic Analysis of Holospora spp., Intranuclear Symbionts of Paramecia
Source: Front Microbiol. 2018 Apr 16;9:738. doi: 10.3389/fmicb.2018.00738 (PMC5911502; doi:10.3389/fmicb.2018.00738)
Supplement: Supplementary file 1 [file Table_1.xlsx]

## Sheet: Supplementary Table 1
		Supplementary Table 1. Strains of endosymbionts and Rickettsiales genomes used for the analysis of genome completeness.
Domain	Status	Genome Name / Sample Name	Sequencing Center	Phylum	Class	Order	Family	Genome Size	Gene Count	Type
Bacteria	Finished	Buchnera aphidicola APS	RIKEN	Proteobacteria	Gammaproteobacteria	Enterobacteriales	Enterobacteriaceae	655725	615	Endosymbiont
Bacteria	Finished	Buchnera aphidicola Bp	Centro de Astrobiologia, Spain	Proteobacteria	Gammaproteobacteria	Enterobacteriales	Enterobacteriaceae	618379	557	Endosymbiont
Bacteria	Finished	Buchnera aphidicola Cc	Univ of Valencia	Proteobacteria	Gammaproteobacteria	Enterobacteriales	Enterobacteriaceae	422434	400	Endosymbiont
Bacteria	Finished	Buchnera aphidicola Ct	GATC Biotech	Proteobacteria	Gammaproteobacteria	Enterobacteriales	Enterobacteriaceae	444925	393	Endosymbiont
Bacteria	Finished	Buchnera aphidicola G002	Univ of Miami	Proteobacteria	Gammaproteobacteria	Enterobacteriales	Enterobacteriaceae	651316	607	Endosymbiont
Bacteria	Finished	Buchnera aphidicola LL01	Univ of York	Proteobacteria	Gammaproteobacteria	Enterobacteriales	Enterobacteriaceae	641799	612	Endosymbiont
Bacteria	Finished	Buchnera aphidicola Sg	Univ of Uppsala	Proteobacteria	Gammaproteobacteria	Enterobacteriales	Enterobacteriaceae	641454	588	Endosymbiont
Bacteria	Finished	Buchnera aphidicola Ua	Yale University	Proteobacteria	Gammaproteobacteria	Enterobacteriales	Enterobacteriaceae	627953	590	Endosymbiont
Bacteria	Finished	Candidatus Blochmannia chromaiodes 640	Duke University	Proteobacteria	Gammaproteobacteria	Enterobacteriales	Enterobacteriaceae	791219	655	Endosymbiont
Bacteria	Finished	Candidatus Blochmannia floridanus	Univ of Valencia	Proteobacteria	Gammaproteobacteria	Enterobacteriales	Enterobacteriaceae	705557	632	Endosymbiont
Bacteria	Finished	Candidatus Blochmannia pennsylvanicus BPEN	Marine Biological Laboratory	Proteobacteria	Gammaproteobacteria	Enterobacteriales	Enterobacteriaceae	791654	660	Endosymbiont
Bacteria	Finished	Candidatus Blochmannia vafer BVAF	MBL	Proteobacteria	Gammaproteobacteria	Enterobacteriales	Enterobacteriaceae	722593	628	Endosymbiont
Bacteria	Finished	Candidatus Carsonella ruddii CE, Thao2000	Yale University	Proteobacteria	Gammaproteobacteria	unclassified	unclassified	162589	221	Endosymbiont
Bacteria	Finished	Candidatus Carsonella ruddii CS, Thao2000	Yale University	Proteobacteria	Gammaproteobacteria	unclassified	unclassified	162504	221	Endosymbiont
Bacteria	Finished	Candidatus Carsonella ruddii HC, Thao2000	Yale University	Proteobacteria	Gammaproteobacteria	unclassified	unclassified	166163	223	Endosymbiont
Bacteria	Finished	Candidatus Carsonella ruddii HT, Thao2000	Yale University	Proteobacteria	Gammaproteobacteria	unclassified	unclassified	157543	211	Endosymbiont
Bacteria	Finished	Candidatus Carsonella ruddii PC, NHV	Yale University	Proteobacteria	Gammaproteobacteria	unclassified	unclassified	159923	213	Endosymbiont
Bacteria	Finished	Candidatus Carsonella ruddii PV	RIKEN	Proteobacteria	Gammaproteobacteria	unclassified	unclassified	159662	213	Endosymbiont
Bacteria	Finished	Candidatus Moranella endobia PCIT	Univ of Montana	Proteobacteria	Gammaproteobacteria	Enterobacteriales	Enterobacteriaceae	538294	452	Endosymbiont
Bacteria	Finished	Candidatus Moranella endobia PCVAL	ICBiBE (University of Valencia)	Proteobacteria	Gammaproteobacteria	Enterobacteriales	Enterobacteriaceae	538203	482	Endosymbiont
Bacteria	Finished	Candidatus Riesia pediculicola USDA	J. Craig Venter Institute	Proteobacteria	Gammaproteobacteria	Enterobacteriales	Enterobacteriaceae	582127	595	Endosymbiont
Bacteria	Finished	Wigglesworthia glossinidia endosymbiont of Glossina brevipalpis	RIKEN	Proteobacteria	Gammaproteobacteria	Enterobacteriales	Enterobacteriaceae	703004	659	Endosymbiont
Bacteria	Finished	Wigglesworthia glossinidia endosymbiont of Glossina morsitans	Yale University	Proteobacteria	Gammaproteobacteria	Enterobacteriales	Enterobacteriaceae	719535	678	Endosymbiont
Bacteria	Finished	Anaplasma centrale Israel	Washington State University	Proteobacteria	Alphaproteobacteria	Rickettsiales	Anaplasmataceae	1206806	963	Rickettsiales
Bacteria	Finished	Anaplasma marginale Florida	Washington State University	Proteobacteria	Alphaproteobacteria	Rickettsiales	Anaplasmataceae	1202435	980	Rickettsiales
Bacteria	Finished	Anaplasma marginale St. Maries	Amplicon Express Inc.	Proteobacteria	Alphaproteobacteria	Rickettsiales	Anaplasmataceae	1197687	1006	Rickettsiales
Bacteria	Finished	Anaplasma phagocytophilum HZ	J. Craig Venter Institute (JCVI)	Proteobacteria	Alphaproteobacteria	Rickettsiales	Anaplasmataceae	1471282	1335	Rickettsiales
Bacteria	Finished	Candidatus Midichloria mitochondrii IricVA	University of Milan	Proteobacteria	Alphaproteobacteria	Rickettsiales	Candidatus Midichloriaceae	1183732	1248	Rickettsiales
Bacteria	Finished	Ehrlichia canis Jake	DOE Joint Genome Institute (JGI)	Proteobacteria	Alphaproteobacteria	Rickettsiales	Anaplasmataceae	1315030	983	Rickettsiales
Bacteria	Finished	Ehrlichia chaffeensis Arkansas	J. Craig Venter Institute (JCVI)	Proteobacteria	Alphaproteobacteria	Rickettsiales	Anaplasmataceae	1176248	1158	Rickettsiales
Bacteria	Finished	Ehrlichia ruminantium Gardel	French Agricultural Research Centre for International Development (CIRAD)	Proteobacteria	Alphaproteobacteria	Rickettsiales	Anaplasmataceae	1499920	992	Rickettsiales
Bacteria	Finished	Ehrlichia ruminantium Welgevonden, ARC-OVI	Wellcome Trust Sanger Institute	Proteobacteria	Alphaproteobacteria	Rickettsiales	Anaplasmataceae	1516355	931	Rickettsiales
Bacteria	Finished	Ehrlichia ruminantium Welgevonden, CIRAD	French Agricultural Research Centre for International Development (CIRAD)	Proteobacteria	Alphaproteobacteria	Rickettsiales	Anaplasmataceae	1512977	976	Rickettsiales
Bacteria	Finished	Neorickettsia risticii Illinois	454 Life Sciences	Proteobacteria	Alphaproteobacteria	Rickettsiales	Anaplasmataceae	879977	928	Rickettsiales
Bacteria	Finished	Neorickettsia sennetsu Miyayama	J. Craig Venter Institute (JCVI)	Proteobacteria	Alphaproteobacteria	Rickettsiales	Anaplasmataceae	859006	973	Rickettsiales
Bacteria	Finished	Orientia tsutsugamushi Boryong	Seoul National University	Proteobacteria	Alphaproteobacteria	Rickettsiales	Rickettsiaceae	2127051	2180	Rickettsiales
Bacteria	Finished	Orientia tsutsugamushi sv. Gilliam Ikeda	University of Tokyo, Kitasato University	Proteobacteria	Alphaproteobacteria	Rickettsiales	Rickettsiaceae	2008987	2004	Rickettsiales
Bacteria	Finished	Rickettsia africae ESF-5	Centre National de la Recherche Scientifique (CNRS)	Proteobacteria	Alphaproteobacteria	Rickettsiales	Rickettsiaceae	1290917	1077	Rickettsiales
Bacteria	Finished	Rickettsia akari Hartford	University of Iowa	Proteobacteria	Alphaproteobacteria	Rickettsiales	Rickettsiaceae	1231060	1295	Rickettsiales
Bacteria	Finished	Rickettsia amblyommatis GAT-30V	Los Alamos National Laboratory	Proteobacteria	Alphaproteobacteria	Rickettsiales	Rickettsiaceae	1480884	1426	Rickettsiales
Bacteria	Finished	Rickettsia australis Cutlack	Los Alamos National Laboratory	Proteobacteria	Alphaproteobacteria	Rickettsiales	Rickettsiaceae	1323280	1297	Rickettsiales
Bacteria	Finished	Rickettsia bellii OSU 85-389	University of Iowa	Proteobacteria	Alphaproteobacteria	Rickettsiales	Rickettsiaceae	1528980	1513	Rickettsiales
Bacteria	Finished	Rickettsia bellii RML369-C	Centre National de la Recherche Scientifique (CNRS)	Proteobacteria	Alphaproteobacteria	Rickettsiales	Rickettsiaceae	1522076	1470	Rickettsiales
Bacteria	Finished	Rickettsia canadensis CA410	Los Alamos National Laboratory	Proteobacteria	Alphaproteobacteria	Rickettsiales	Rickettsiaceae	1150228	1052	Rickettsiales
Bacteria	Finished	Rickettsia canadensis McKiel	University of Iowa	Proteobacteria	Alphaproteobacteria	Rickettsiales	Rickettsiaceae	1159772	1129	Rickettsiales
Bacteria	Finished	Rickettsia conorii Malish 7	CEA Genoscope	Proteobacteria	Alphaproteobacteria	Rickettsiales	Rickettsiaceae	1268755	1416	Rickettsiales
Bacteria	Finished	Rickettsia felis URRWXCal2	Centre National de la Recherche Scientifique (CNRS)	Proteobacteria	Alphaproteobacteria	Rickettsiales	Rickettsiaceae	1587240	1552	Rickettsiales
Bacteria	Finished	Rickettsia heilongjiangensis 054	Academy of Military Medical Sciences (AMMS), China	Proteobacteria	Alphaproteobacteria	Rickettsiales	Rickettsiaceae	1278471	1333	Rickettsiales
Bacteria	Finished	Rickettsia japonica YH	University of Tokyo, Yamaguchi University	Proteobacteria	Alphaproteobacteria	Rickettsiales	Rickettsiaceae	1283087	1009	Rickettsiales
Bacteria	Finished	Rickettsia massiliae AZT80	Los Alamos National Laboratory	Proteobacteria	Alphaproteobacteria	Rickettsiales	Rickettsiaceae	1278719	1243	Rickettsiales
Bacteria	Finished	Rickettsia massiliae MTU5	Centre National de la Recherche Scientifique (CNRS)	Proteobacteria	Alphaproteobacteria	Rickettsiales	Rickettsiaceae	1376184	1435	Rickettsiales
Bacteria	Finished	Rickettsia montanensis OSU 85-930	Los Alamos National Laboratory	Proteobacteria	Alphaproteobacteria	Rickettsiales	Rickettsiaceae	1279798	1253	Rickettsiales
Bacteria	Finished	Rickettsia parkeri Portsmouth	DOE Joint Genome Institute (JGI)	Proteobacteria	Alphaproteobacteria	Rickettsiales	Rickettsiaceae	1300386	1354	Rickettsiales
Bacteria	Finished	Rickettsia peacockii Rustic	University of Minnesota	Proteobacteria	Alphaproteobacteria	Rickettsiales	Rickettsiaceae	1314898	984	Rickettsiales
Bacteria	Finished	Rickettsia philipii 364D	Los Alamos National Laboratory	Proteobacteria	Alphaproteobacteria	Rickettsiales	Rickettsiaceae	1287740	1380	Rickettsiales
Bacteria	Finished	Rickettsia prowazekii BuV67-CWPP	Los Alamos National Laboratory	Proteobacteria	Alphaproteobacteria	Rickettsiales	Rickettsiaceae	1111445	879	Rickettsiales
Bacteria	Finished	Rickettsia prowazekii Chernikova	Los Alamos National Laboratory	Proteobacteria	Alphaproteobacteria	Rickettsiales	Rickettsiaceae	1109804	881	Rickettsiales
Bacteria	Finished	Rickettsia prowazekii Dachau	Los Alamos National Laboratory	Proteobacteria	Alphaproteobacteria	Rickettsiales	Rickettsiaceae	1109051	875	Rickettsiales
Bacteria	Finished	Rickettsia prowazekii GvV257	Los Alamos National Laboratory	Proteobacteria	Alphaproteobacteria	Rickettsiales	Rickettsiaceae	1111969	865	Rickettsiales
Bacteria	Finished	Rickettsia prowazekii Katsinyian	Los Alamos National Laboratory	Proteobacteria	Alphaproteobacteria	Rickettsiales	Rickettsiaceae	1111454	880	Rickettsiales
Bacteria	Finished	Rickettsia prowazekii Madrid E	Uppsala University	Proteobacteria	Alphaproteobacteria	Rickettsiales	Rickettsiaceae	1111523	875	Rickettsiales
Bacteria	Finished	Rickettsia prowazekii Rp22	Centre National de la Recherche Scientifique (CNRS)	Proteobacteria	Alphaproteobacteria	Rickettsiales	Rickettsiaceae	1111612	990	Rickettsiales
Bacteria	Finished	Rickettsia prowazekii RpGvF24	Los Alamos National Laboratory	Proteobacteria	Alphaproteobacteria	Rickettsiales	Rickettsiaceae	1112101	870	Rickettsiales
Bacteria	Finished	Rickettsia rhipicephali 3-7-female6-CWPP	Los Alamos National Laboratory	Proteobacteria	Alphaproteobacteria	Rickettsiales	Rickettsiaceae	1305467	1302	Rickettsiales
Bacteria	Finished	Rickettsia rickettsii Arizona	Los Alamos National Laboratory	Proteobacteria	Alphaproteobacteria	Rickettsiales	Rickettsiaceae	1267197	1380	Rickettsiales
Bacteria	Finished	Rickettsia rickettsii Brazil	Los Alamos National Laboratory	Proteobacteria	Alphaproteobacteria	Rickettsiales	Rickettsiaceae	1255681	1369	Rickettsiales
Bacteria	Finished	Rickettsia rickettsii Colombia	Los Alamos National Laboratory	Proteobacteria	Alphaproteobacteria	Rickettsiales	Rickettsiaceae	1270083	1387	Rickettsiales
Bacteria	Finished	Rickettsia rickettsii Hauke	Los Alamos National Laboratory	Proteobacteria	Alphaproteobacteria	Rickettsiales	Rickettsiaceae	1269774	1377	Rickettsiales
Bacteria	Finished	Rickettsia rickettsii Hino	Los Alamos National Laboratory	Proteobacteria	Alphaproteobacteria	Rickettsiales	Rickettsiaceae	1286792	1388	Rickettsiales
Bacteria	Finished	Rickettsia rickettsii Hlp#2	Los Alamos National Laboratory	Proteobacteria	Alphaproteobacteria	Rickettsiales	Rickettsiaceae	1270751	1345	Rickettsiales
Bacteria	Finished	Rickettsia rickettsii Iowa	Integrated Genomics	Proteobacteria	Alphaproteobacteria	Rickettsiales	Rickettsiaceae	1268175	1421	Rickettsiales
Bacteria	Finished	Rickettsia rickettsii Sheila Smith	Institute for Systems Biology, University of Iowa	Proteobacteria	Alphaproteobacteria	Rickettsiales	Rickettsiaceae	1257710	1382	Rickettsiales
Bacteria	Finished	Rickettsia slovaca 13-B	Centre National de la Recherche Scientifique (CNRS)	Proteobacteria	Alphaproteobacteria	Rickettsiales	Rickettsiaceae	1275089	1150	Rickettsiales
Bacteria	Finished	Rickettsia slovaca D-CWPP	Los Alamos National Laboratory	Proteobacteria	Alphaproteobacteria	Rickettsiales	Rickettsiaceae	1275720	1383	Rickettsiales
Bacteria	Finished	Rickettsia typhi B9991CWPP	Los Alamos National Laboratory	Proteobacteria	Alphaproteobacteria	Rickettsiales	Rickettsiaceae	1112957	875	Rickettsiales
Bacteria	Finished	Rickettsia typhi TH1527	Los Alamos National Laboratory	Proteobacteria	Alphaproteobacteria	Rickettsiales	Rickettsiaceae	1112372	874	Rickettsiales
Bacteria	Finished	Rickettsia typhi Wilmington	Baylor College of Medicine	Proteobacteria	Alphaproteobacteria	Rickettsiales	Rickettsiaceae	1111496	920	Rickettsiales
Bacteria	Finished	Wolbachia endosymbiont of Culex quinquefasciatus Pel	Wellcome Trust Sanger Institute	Proteobacteria	Alphaproteobacteria	Rickettsiales	Anaplasmataceae	1482455	1312	Rickettsiales
Bacteria	Finished	Wolbachia endosymbiont of Drosophila melanogaster	J. Craig Venter Institute (JCVI)	Proteobacteria	Alphaproteobacteria	Rickettsiales	Anaplasmataceae	1267782	1312	Rickettsiales
Bacteria	Finished	Wolbachia endosymbiont of Drosophila simulans wNo	Uppsala University	Proteobacteria	Alphaproteobacteria	Rickettsiales	Anaplasmataceae	1301823	1077	Rickettsiales
Bacteria	Finished	Wolbachia endosymbiont TRS of Brugia malayi	Integrated Genomics	Proteobacteria	Alphaproteobacteria	Rickettsiales	Anaplasmataceae	1080084	940	Rickettsiales
Bacteria	Finished	Wolbachia sp. wOo	University of Liverpool	Proteobacteria	Alphaproteobacteria	Rickettsiales	Anaplasmataceae	957990	685	Rickettsiales
Bacteria	Finished	Wolbachia sp. wRi	Uppsala University	Proteobacteria	Alphaproteobacteria	Rickettsiales	Anaplasmataceae	1445873	1187	Rickettsiales
