# Supplementary material for: Comparative Genomic Analysis of Holospora spp., Intranuclear Symbionts of Paramecia
Source: Front Microbiol. 2018 Apr 16;9:738. doi: 10.3389/fmicb.2018.00738 (PMC5911502; doi:10.3389/fmicb.2018.00738)
Supplement: Supplementary file 2 [file Table_2.XLSX]

## Sheet: Supplementary Table 2
Supplementary Table 2. List of Rickettsiales genomes
Species name	Number of CDS
Anaplasma centrale str. Israel	925
Anaplasma marginale str. Florida	942
Anaplasma phagocytophilum str. Dog2	1258
Anaplasma phagocytophilum str. HZ	1058
Anaplasma phagocytophilum str. HZ2	1055
Anaplasma phagocytophilum str. JM	1256
Caedibacter varicaedens	1622
Candidatus Caedibacter acanthamoebae	1683
Candidatus Hepatobacter penaei	1057
Candidatus Hodgkinia cicadicola Dsem	169
Candidatus Midichloria mitochondrii IricVA	1161
Candidatus Neoehrlichia lotoris str. RAC413	903
Candidatus Odyssella thessalonicensis L13	2391
Candidatus Paracaedibacter acanthamoebae	2151
Candidatus Paracaedibacter symbiosus	2267
Candidatus Rickettsia amblyommii	1162
Candidatus Rickettsia asemboensis	2322
Candidatus Rickettsia gravesii BWI-1	1152
Candidatus Xenolissoclinum pacificiensis L6 (sea squirt metagenome)	956
Ehrlichia canis str. Jake	925
Ehrlichia chaffeensis str. Arkansas	883
Ehrlichia chaffeensis str. Sapulpa	805
Ehrlichia minasensis	942
Ehrlichia muris AS145	863
Ehrlichia ruminantium str. Gardel	950
Ehrlichia ruminantium str. Welgevonden	916
Ehrlichia sp. HF	855
endosymbiont of Acanthamoeba sp. UWC36	4095
Holospora elegans E1	1212
Holospora obtusa F1	1117
Holospora undulata HU1	1224
Neorickettsia helminthoeca str. Oregon	772
Neorickettsia risticii str. Illinois	759
Neorickettsia sennetsu str. Miyayama	753
Orientia chuto str. Fuller	770
Orientia tsutsugamushi str. Boryong	1565
Orientia tsutsugamushi str. Ikeda	1967
Rickettsia aeschlimannii	127
Rickettsia africae ESF-5	1229
Rickettsia akari str. Hartford	980
Rickettsia argasii T170-B	1187
Rickettsia australis str. Cutlack	1157
Rickettsia bellii RML369-C	2801
Rickettsia buchneri	1642
Rickettsia canadensis str. McKiel	902
Rickettsia conorii str. Malish 7	1227
Rickettsia endosymbiont of Bemisia tabaci	42
Rickettsia endosymbiont of Ixodes pacificus	1294
Rickettsia endosymbiont of Ixodes scapularis	1594
Rickettsia felis URRWXCal2	1302
Rickettsia heilongjiangensis 054	1140
Rickettsia helvetica C9P9	1158
Rickettsia honei RB	1171
Rickettsia hoogstraalii	1250
Rickettsia japonica YH	1142
Rickettsia massiliae MTU5	980
Rickettsia massiliae str. AZT80	1207
Rickettsia montanensis str. OSU 85-930	1217
Rickettsia parkeri str. Portsmouth	1318
Rickettsia peacockii str. Rustic	947
Rickettsia philipii str. 364D	1344
Rickettsia prowazekii str. Breinl	920
Rickettsia prowazekii str. BuV67-CWPP	843
Rickettsia prowazekii str. Chernikova	845
Rickettsia prowazekii str. Dachau	839
Rickettsia prowazekii str. RpGvF24	834
Rickettsia rhipicephali str. 3-7-female6-CWPP	1266
Rickettsia rickettsii str. 'Sheila Smith'	1345
Rickettsia rickettsii str. Arizona	1343
Rickettsia rickettsii str. Brazil	1332
Rickettsia rickettsii str. Colombia	1350
Rickettsia rickettsii str. Iowa	1384
Rickettsia sibirica	11
Rickettsia sibirica 246	1234
Rickettsia slovaca 13-B	1114
Rickettsia slovaca str. D-CWPP	1347
Rickettsia tamurae	1200
Rickettsia typhi str. B9991CWPP	839
Rickettsia typhi str. Wilmington	838
Rickettsiaceae bacterium Os18	1002
Rickettsiales bacterium Ac37b	1780
unclassified Holosporaceae	54
Wolbachia	1118
Wolbachia endosymbiont of Cimex lectularius	1216
Wolbachia endosymbiont of Culex pipiens molestus	142
Wolbachia endosymbiont of Culex quinquefasciatus Pel	1275
Wolbachia endosymbiont of Dactylopius coccus strain wDacA	1040
Wolbachia endosymbiont of Dactylopius coccus strain wDacB	1246
Wolbachia endosymbiont of Diaphorina citri	856
Wolbachia endosymbiont of Drosophila ananassae	1012
Wolbachia endosymbiont of Drosophila melanogaster	1195
Wolbachia endosymbiont of Drosophila simulans wHa	1009
Wolbachia endosymbiont of Drosophila simulans wNo	1040
Wolbachia endosymbiont of Glossina morsitans morsitans	723
Wolbachia endosymbiont of Muscidifurax uniraptor	679
Wolbachia endosymbiont of Onchocerca ochengi	643
Wolbachia endosymbiont of Onchocerca volvulus str. Cameroon	642
Wolbachia endosymbiont of Operophtera brumata	959
Wolbachia endosymbiont str. valsugana of Drosophila suzukii	1211
Wolbachia endosymbiont strain TRS of Brugia malayi	805
Wolbachia endosymbiont wVitB of Nasonia vitripennis	854
Wolbachia pipientis	945
Wolbachia pipientis wAlbB	2013
Wolbachia pipientis wBol1-b	1131
