# Supplementary material for: Comparative Genomic Analysis of Holospora spp., Intranuclear Symbionts of Paramecia
Source: Front Microbiol. 2018 Apr 16;9:738. doi: 10.3389/fmicb.2018.00738 (PMC5911502; doi:10.3389/fmicb.2018.00738)
Supplement: Supplementary file 3 [file Table_3.XLSX]

## Sheet: Supplementary Table 3
	Supplementary Table 3. H.curviuscula Holospora-specific loci.
Locus_ID in Holospora curviuscula 02AZ16	Start	End	Scaffold	Predicted protein function	protein length	predicted feature	Prediction method
HCUR_00510	31459	31749	scaffold566	preprotein translocase subunit SecG	96	Predicted transmembrane helices	TMHMM Server v 2.0
HCUR_00497	9999	11438	scaffold566	periplasmic folding chaperone	479	Predicted transmembrane helices	TMHMM Server v 2.0
HCUR_00366	1018	2133	scaffold565	putative permease YjgP/YjgQ family protein	371	Predicted transmembrane helices	TMHMM Server v 2.0
HCUR_01437	6472	7239	scaffold939	Outer membrane lipoprotein carrier protein LolA	255	Predicted transmembrane helices	TMHMM Server v 2.0
HCUR_00293	20614	21339	scaffold552	thiol-disulfide oxidoreductase	241	Predicted transmembrane helices	TMHMM Server v 2.0
HCUR_01241	3363	4004	scaffold753	hypothetical protein	213	Predicted transmembrane helices	TMHMM Server v 2.0
HCUR_01376	4754	7648	scaffold880	hypothetical protein	964	Predicted transmembrane helices	TMHMM Server v 2.0
HCUR_01346	4636	5541	scaffold873	EamA-like transporter family protein	301	Predicted transmembrane helices	TMHMM Server v 2.0
HCUR_00807	95352	96068	scaffold569	hypothetical protein	238	Predicted transmembrane helices	TMHMM Server v 2.0
HCUR_00367	2114	3151	scaffold565	putative permease YjgP/YjgQ family protein	345	Predicted transmembrane helices	TMHMM Server v 2.0
HCUR_01567	4840	5124	scaffold1065	hypothetical protein	94	Predicted transmembrane helices	TMHMM Server v 2.0
HCUR_01440	8631	9869	scaffold939	muropeptide transporter	412	Predicted transmembrane helices	TMHMM Server v 2.0
HCUR_01064	43533	44549	scaffold583	Glycosyltransferase family 25 (LPS biosynthesis protein)	338	Predicted transmembrane helices	TMHMM Server v 2.0
HCUR_00050	974	3196	scaffold112	89-kDa periplasmic protein	740	Predicted transmembrane helices	TMHMM Server v 2.0
HCUR_00312	41270	41569	scaffold552	ribosome-binding factor A	99	Predicted transmembrane helices	TMHMM Server v 2.0
HCUR_00879	16496	16705	scaffold571	50S ribosomal protein L29	69	Predicted transmembrane helices	TMHMM Server v 2.0
HCUR_00081	3444	4325	scaffold115	hypothetical protein	293	Predicted transmembrane helices	TMHMM Server v 2.0
HCUR_00589	121723	122829	scaffold566	hypothetical protein	368	Predicted transmembrane helices	TMHMM Server v 2.0
HCUR_00442	85687	85860	scaffold565	hypothetical protein	57	Predicted transmembrane helices	TMHMM Server v 2.0
HCUR_01049	32163	33545	scaffold583	hypothetical protein	460	Predicted transmembrane helices	TMHMM Server v 2.0
HCUR_00581	109015	111162	scaffold566	Moderate conductance mechanosensitive channel YbiO precursor	715	Predicted transmembrane helices	TMHMM Server v 2.0
HCUR_00332	58835	59287	scaffold552	hypothetical protein	150	Predicted transmembrane helices	TMHMM Server v 2.0
HCUR_00331	58460	58798	scaffold552	hypothetical protein	112	Predicted transmembrane helices	TMHMM Server v 2.0
HCUR_00928	5916	6071	scaffold574	hypothetical protein	51	Predicted transmembrane helices	TMHMM Server v 2.0
HCUR_00060	10208	10978	scaffold112	hypothetical protein	256	Predicted transmembrane helices	TMHMM Server v 2.0
HCUR_01378	7991	9073	scaffold880	hypothetical protein	360	Predicted transmembrane helices	TMHMM Server v 2.0
HCUR_00715	133262	133414	scaffold567	hypothetical protein	50	Predicted transmembrane helices	TMHMM Server v 2.0
HCUR_00607	10561	12066	scaffold567	hypothetical protein	501	Predicted transmembrane helices	TMHMM Server v 2.0
HCUR_01308	2043	2441	scaffold843	hypothetical protein	132	Predicted transmembrane helices	TMHMM Server v 2.0
HCUR_00270	81375	82643	scaffold551	hypothetical protein	422	Predicted transmembrane helices	TMHMM Server v 2.0
HCUR_01301	6181	6720	scaffold842	hypothetical protein	179	Predicted transmembrane helices	TMHMM Server v 2.0
HCUR_01348	6062	6835	scaffold873	hypothetical protein	257	Predicted transmembrane helices	TMHMM Server v 2.0
HCUR_01386	16900	17634	scaffold880	hypothetical protein	244	Predicted transmembrane helices	TMHMM Server v 2.0
HCUR_00817	106317	106847	scaffold569	hypothetical protein	176	Predicted transmembrane helices	TMHMM Server v 2.0
HCUR_00593	125455	127236	scaffold566	putative ABC transporter ATP-binding protein	593	Predicted transmembrane helices	TMHMM Server v 2.0
HCUR_01503	20765	21178	scaffold1013	hypothetical protein	137	Predicted transmembrane helices	TMHMM Server v 2.0
HCUR_00937	3804	4166	scaffold575	hypothetical protein	120	Predicted transmembrane helices	TMHMM Server v 2.0
HCUR_00508	29447	30376	scaffold566	hypothetical protein	310	Signal peptide	SignalP 4.1
HCUR_00581	109015	111162	scaffold566	Moderate conductance mechanosensitive channel YbiO precursor	716	Signal peptide	SignalP 4.1
HCUR_00663	67076	67969	scaffold567	hypothetical protein	298	Signal peptide	SignalP 4.1
HCUR_00729	1913	2086	scaffold568	hypothetical protein	58	Signal peptide	SignalP 4.1
HCUR_00819	108143	108277	scaffold569	hypothetical protein	45	Signal peptide	SignalP 4.1
HCUR_01113	3196	3561	scaffold655	hypothetical protein	122	Signal peptide	SignalP 4.1
HCUR_01176	9003	9179	scaffold680	hypothetical protein	59	Signal peptide	SignalP 4.1
HCUR_01177	9258	9461	scaffold680	hypothetical protein	68	Signal peptide	SignalP 4.1
HCUR_01198	20448	21188	scaffold703	hypothetical protein	247	Signal peptide	SignalP 4.1
HCUR_01297	1098	1739	scaffold842	Toluene tolerance, Ttg2	214	Signal peptide	SignalP 4.1
HCUR_01533	10131	10868	scaffold1025	hypothetical protein	246	Signal peptide	SignalP 4.1
HCUR_01541	16960	17841	scaffold1025	hypothetical protein	294	Signal peptide	SignalP 4.1
HCUR_01273	613	1866	scaffold805	hypothetical protein	417	Non-canonical protein secretion	SecretomeP 2.0 Server
HCUR_00907	44025	44600	scaffold571	hypothetical protein	191	Non-canonical protein secretion	SecretomeP 2.0 Server
HCUR_00078	36131	37072	scaffold112	hypothetical protein	313	Non-canonical protein secretion	SecretomeP 2.0 Server
HCUR_00715	133262	133414	scaffold567	hypothetical protein	50	Non-canonical protein secretion	SecretomeP 2.0 Server
HCUR_00060	10208	10978	scaffold112	hypothetical protein	256	Non-canonical protein secretion	SecretomeP 2.0 Server
HCUR_01215	1529	2497	scaffold724	LysM domain protein	322	Non-canonical protein secretion	SecretomeP 2.0 Server
HCUR_00802	91912	92226	scaffold569	hypothetical protein	104	Non-canonical protein secretion	SecretomeP 2.0 Server
HCUR_00589	121723	122829	scaffold566	hypothetical protein	368	Non-canonical protein secretion	SecretomeP 2.0 Server
HCUR_01020	5657	6052	scaffold583	2-deoxyglucose-6-phosphatase	131	Non-canonical protein secretion	SecretomeP 2.0 Server
HCUR_00331	58460	58798	scaffold552	hypothetical protein	112	Non-canonical protein secretion	SecretomeP 2.0 Server
HCUR_00027	24114	25730	scaffold7	hypothetical protein	538	Non-canonical protein secretion	SecretomeP 2.0 Server
HCUR_00050	974	3196	scaffold112	89-kDa periplasmic protein	740	Non-canonical protein secretion	SecretomeP 2.0 Server
HCUR_01210	4155	4439	scaffold723	hypothetical protein	94	Non-canonical protein secretion	SecretomeP 2.0 Server
HCUR_01267	1273	1488	scaffold795	hypothetical protein	71	Non-canonical protein secretion	SecretomeP 2.0 Server
HCUR_00712	127652	128023	scaffold567	hypothetical protein	123	Non-canonical protein secretion	SecretomeP 2.0 Server
HCUR_00089	14588	15406	scaffold115	hypothetical protein	272	Non-canonical protein secretion	SecretomeP 2.0 Server
